# Supplementary material for: Annotating activation/inhibition relationships to protein-protein interactions using gene ontology relations
Source: BMC Syst Biol. 2018 Apr 11;12(Suppl 1):9. doi: 10.1186/s12918-018-0535-4 (PMC5907154; doi:10.1186/s12918-018-0535-4)
Supplement: Supplementary file 2 — Effect type-annotated human PPIs. This file contains effect type-annotated human PPIs in .xls format. Each row is a triplet of (protein 1, effect type, protein 2), in which protein 1 is a upstream protein whereas protein 2 is a downstream protein. (XLS 1547 kb) [file 12918_2018_535_MOESM2_ESM.xls]

## Sheet: Additional file 2
p1 (upstream protein)	predicted effect type	p2 (downstream protein)
hsa:100	activation	hsa:2191
hsa:1495	activation	hsa:1000
hsa:1500	activation&inhibition	hsa:1000
hsa:3728	activation	hsa:1000
hsa:57554	activation&inhibition	hsa:1000
hsa:4734	affect	hsa:10000
hsa:1024	activation	hsa:10001
hsa:10001	inhibition	hsa:142
hsa:2099	activation	hsa:10001
hsa:219541	activation	hsa:10001
hsa:23097	affect	hsa:10001
hsa:29079	activation	hsa:10001
hsa:10001	activation	hsa:51586
hsa:5469	activation	hsa:10001
hsa:55294	activation	hsa:10001
hsa:10001	activation	hsa:6720
hsa:7067	activation&inhibition	hsa:10001
hsa:7421	activation	hsa:10001
hsa:80306	activation	hsa:10001
hsa:81857	activation&inhibition	hsa:10001
hsa:84246	activation	hsa:10001
hsa:892	activation	hsa:10001
hsa:90390	activation	hsa:10001
hsa:9282	activation	hsa:10001
hsa:9412	activation	hsa:10001
hsa:10001	activation	hsa:9439
hsa:10001	activation	hsa:9441
hsa:9968	inhibition	hsa:10001
hsa:53335	activation	hsa:10002
hsa:5774	activation	hsa:10005
hsa:10152	activation	hsa:10006
hsa:10163	activation	hsa:10006
hsa:10458	activation	hsa:10006
hsa:10787	activation&inhibition	hsa:10006
hsa:2059	activation&inhibition	hsa:10006
hsa:23191	inhibition	hsa:10006
hsa:10006	inhibition	hsa:25
hsa:4690	activation	hsa:10006
hsa:10006	inhibition	hsa:6654
hsa:10006	inhibition	hsa:773
hsa:8440	activation	hsa:10006
hsa:8936	activation	hsa:10006
hsa:10009	affect	hsa:1499
hsa:10009	affect	hsa:205860
hsa:10009	affect	hsa:6934
hsa:10009	affect	hsa:7157
hsa:863	activation&inhibition	hsa:10009
hsa:10009	affect	hsa:8841
hsa:10009	inhibition	hsa:9611
hsa:1495	activation	hsa:1001
hsa:1001	activation	hsa:1499
hsa:1500	activation&inhibition	hsa:1001
hsa:1001	activation	hsa:3728
hsa:1001	activation	hsa:999
hsa:999	activation	hsa:1001
hsa:10010	activation	hsa:29110
hsa:29110	activation	hsa:10010
hsa:10010	activation	hsa:329
hsa:10010	activation	hsa:3665
hsa:10010	activation	hsa:5347
hsa:5347	affect	hsa:10010
hsa:10010	activation	hsa:54708
hsa:7185	activation	hsa:10010
hsa:10010	inhibition	hsa:7186
hsa:10010	activation	hsa:7187
hsa:10010	activation	hsa:7189
hsa:80149	activation	hsa:10010
hsa:10010	activation	hsa:80254
hsa:10010	activation	hsa:8517
hsa:9546	activation&inhibition	hsa:10010
hsa:10010	activation	hsa:9641
hsa:23013	affect	hsa:10011
hsa:10013	activation	hsa:10146
hsa:10013	activation	hsa:10376
hsa:10013	activation	hsa:10537
hsa:10013	activation	hsa:1080
hsa:10013	activation&inhibition	hsa:122953
hsa:10013	activation	hsa:135892
hsa:1459	affect	hsa:10013
hsa:1540	inhibition	hsa:10013
hsa:156	activation	hsa:10013
hsa:1956	inhibition	hsa:10013
hsa:10013	activation	hsa:203068
hsa:10013	activation	hsa:2033
hsa:10013	activation	hsa:2339
hsa:10013	activation	hsa:23400
hsa:10013	activation	hsa:2342
hsa:10013	activation	hsa:23435
hsa:10013	activation	hsa:2547
hsa:10013	activation	hsa:2908
hsa:3301	affect	hsa:10013
hsa:10013	activation	hsa:3309
hsa:10013	activation	hsa:3320
hsa:10013	activation	hsa:347733
hsa:4092	inhibition	hsa:10013
hsa:10013	activation	hsa:4137
hsa:10013	activation	hsa:4176
hsa:10013	activation	hsa:467
hsa:10013	activation	hsa:54971
hsa:10013	activation	hsa:5578
hsa:10013	activation	hsa:5585
hsa:5594	activation	hsa:10013
hsa:10013	activation	hsa:5595
hsa:10013	activation	hsa:5829
hsa:10013	activation	hsa:60489
hsa:10013	activation	hsa:60672
hsa:10013	activation	hsa:6173
hsa:10013	activation	hsa:6194
hsa:10013	activation	hsa:6790
hsa:6850	activation	hsa:10013
hsa:10013	activation	hsa:7280
hsa:7316	affect	hsa:10013
hsa:10013	activation	hsa:7514
hsa:10013	activation	hsa:7704
hsa:10013	activation	hsa:7846
hsa:10013	affect	hsa:79001
hsa:10013	activation	hsa:80321
hsa:10013	activation	hsa:8291
hsa:10013	activation&inhibition	hsa:84458
hsa:10013	activation	hsa:860
hsa:10013	activation	hsa:8878
hsa:10013	activation	hsa:92609
hsa:10013	activation	hsa:9373
hsa:9636	affect	hsa:10013
hsa:100133941	activation&inhibition	hsa:4869
hsa:10971	inhibition	hsa:10014
hsa:11331	activation	hsa:10014
hsa:10014	affect	hsa:23235
hsa:10014	affect	hsa:2623
hsa:10014	activation	hsa:2782
hsa:2874	inhibition	hsa:10014
hsa:10014	inhibition	hsa:3091
hsa:3091	activation	hsa:10014
hsa:4088	activation	hsa:10014
hsa:4092	inhibition	hsa:10014
hsa:10014	affect	hsa:4205
hsa:10014	affect	hsa:4772
hsa:4790	activation	hsa:10014
hsa:5245	inhibition	hsa:10014
hsa:5515	activation	hsa:10014
hsa:5520	inhibition	hsa:10014
hsa:5564	activation	hsa:10014
hsa:5586	activation	hsa:10014
hsa:10014	activation	hsa:57763
hsa:604	activation	hsa:10014
hsa:10014	affect	hsa:6907
hsa:10014	activation	hsa:7514
hsa:10014	affect	hsa:7528
hsa:7529	inhibition	hsa:10014
hsa:7531	inhibition	hsa:10014
hsa:7532	inhibition	hsa:10014
hsa:7533	inhibition	hsa:10014
hsa:7534	inhibition	hsa:10014
hsa:7536	activation	hsa:10014
hsa:7704	affect	hsa:10014
hsa:10014	affect	hsa:79718
hsa:10014	affect	hsa:8204
hsa:10014	affect	hsa:860
hsa:10014	activation	hsa:8625
hsa:8841	inhibition	hsa:10014
hsa:9611	affect	hsa:10014
hsa:9612	activation	hsa:10014
hsa:9759	activation	hsa:10014
hsa:128866	activation	hsa:10015
hsa:1956	inhibition	hsa:10015
hsa:10015	activation	hsa:2149
hsa:23607	activation	hsa:10015
hsa:27352	activation	hsa:10015
hsa:2885	activation	hsa:10015
hsa:29082	inhibition	hsa:10015
hsa:30011	activation	hsa:10015
hsa:553115	activation	hsa:10015
hsa:57630	inhibition	hsa:10015
hsa:6386	activation	hsa:10015
hsa:6456	activation	hsa:10015
hsa:6714	inhibition	hsa:10015
hsa:7251	activation	hsa:10015
hsa:9525	activation	hsa:10015
hsa:10016	activation	hsa:1612
hsa:23593	activation&inhibition	hsa:10016
hsa:10016	activation	hsa:311
hsa:10016	inhibition	hsa:355
hsa:10016	inhibition	hsa:4217
hsa:553115	activation	hsa:10016
hsa:9531	affect	hsa:10016
hsa:10397	activation	hsa:10018
hsa:10399	activation&inhibition	hsa:10018
hsa:1154	inhibition	hsa:10018
hsa:140735	activation	hsa:10018
hsa:23291	affect	hsa:10018
hsa:389856	activation	hsa:10018
hsa:597	affect	hsa:10018
hsa:599	affect	hsa:10018
hsa:8453	inhibition	hsa:10018
hsa:8655	activation	hsa:10018
hsa:8945	affect	hsa:10018
hsa:9531	affect	hsa:10018
hsa:2316	affect	hsa:10019
hsa:80279	inhibition	hsa:1002
hsa:22919	activation	hsa:10024
hsa:373	inhibition	hsa:10024
hsa:1024	activation&inhibition	hsa:10025
hsa:219541	activation&inhibition	hsa:10025
hsa:23097	inhibition	hsa:10025
hsa:29079	activation&inhibition	hsa:10025
hsa:10025	activation	hsa:51586
hsa:5469	activation	hsa:10025
hsa:10025	activation	hsa:55090
hsa:55294	activation	hsa:10025
hsa:7067	activation	hsa:10025
hsa:7421	activation	hsa:10025
hsa:80306	activation	hsa:10025
hsa:84246	activation&inhibition	hsa:10025
hsa:9282	inhibition	hsa:10025
hsa:9412	activation&inhibition	hsa:10025
hsa:10025	activation	hsa:9439
hsa:9862	activation&inhibition	hsa:10025
hsa:9968	inhibition	hsa:10025
hsa:9969	inhibition	hsa:10025
hsa:23523	inhibition	hsa:100271849
hsa:100271849	inhibition	hsa:4205
hsa:6045	activation	hsa:100287171
hsa:100287171	activation	hsa:8678
hsa:1003	activation&inhibition	hsa:1495
hsa:1495	activation	hsa:1003
hsa:1003	inhibition	hsa:1499
hsa:1003	activation&inhibition	hsa:1500
hsa:1003	inhibition	hsa:1956
hsa:1003	inhibition	hsa:3728
hsa:1003	activation	hsa:5787
hsa:1003	inhibition	hsa:8502
hsa:10541	inhibition	hsa:10036
hsa:11335	activation	hsa:10036
hsa:23468	activation	hsa:10036
hsa:246175	activation	hsa:10036
hsa:2547	activation	hsa:10036
hsa:2672	inhibition	hsa:10036
hsa:2956	activation	hsa:10036
hsa:4152	activation	hsa:10036
hsa:5111	activation	hsa:10036
hsa:6418	inhibition	hsa:10036
hsa:6612	activation	hsa:10036
hsa:6613	activation&inhibition	hsa:10036
hsa:7520	activation	hsa:10036
hsa:7529	inhibition	hsa:10036
hsa:7534	inhibition	hsa:10036
hsa:3020	activation&inhibition	hsa:10038
hsa:3306	inhibition	hsa:10038
hsa:7142	activation	hsa:10038
hsa:81847	inhibition	hsa:10038
hsa:10039	activation	hsa:142
hsa:10040	inhibition	hsa:1213
hsa:10040	activation	hsa:2534
hsa:10040	inhibition	hsa:54472
hsa:10040	inhibition	hsa:7410
hsa:1213	activation	hsa:10043
hsa:4646	activation&inhibition	hsa:10043
hsa:54472	activation	hsa:10043
hsa:7316	inhibition	hsa:10043
hsa:1956	activation	hsa:10044
hsa:1956	activation	hsa:10045
hsa:10296	activation	hsa:10048
hsa:10048	affect	hsa:10987
hsa:11033	activation	hsa:10048
hsa:2332	activation&inhibition	hsa:10048
hsa:27185	activation	hsa:10048
hsa:28996	activation	hsa:10048
hsa:10048	activation	hsa:2908
hsa:367	inhibition	hsa:10048
hsa:3689	activation	hsa:10048
hsa:10048	activation	hsa:3996
hsa:472	activation	hsa:10048
hsa:4988	activation	hsa:10048
hsa:5499	inhibition	hsa:10048
hsa:10048	activation	hsa:5501
hsa:10048	activation	hsa:558
hsa:56413	activation	hsa:10048
hsa:10048	inhibition	hsa:5894
hsa:10048	activation	hsa:5901
hsa:6278	activation	hsa:10048
hsa:7046	activation	hsa:10048
hsa:10048	activation	hsa:7068
hsa:7161	activation	hsa:10048
hsa:7189	affect	hsa:10048
hsa:10048	activation	hsa:9149
hsa:10048	activation	hsa:984
hsa:10273	inhibition	hsa:10049
hsa:25855	inhibition	hsa:10049
hsa:3312	inhibition	hsa:10049
hsa:10049	inhibition	hsa:3875
hsa:9530	inhibition	hsa:10049
hsa:9531	activation	hsa:10049
hsa:1454	activation	hsa:100506658
hsa:23327	affect	hsa:100506658
hsa:7128	affect	hsa:100506658
hsa:4102	inhibition	hsa:100506742
hsa:4609	activation	hsa:10051
hsa:10054	activation&inhibition	hsa:10055
hsa:10054	inhibition	hsa:51510
hsa:10054	activation&inhibition	hsa:7329
hsa:10054	activation&inhibition	hsa:7341
hsa:10054	inhibition	hsa:7454
hsa:10055	inhibition	hsa:6612
hsa:6613	activation	hsa:10055
hsa:2932	activation	hsa:10059
hsa:5071	inhibition	hsa:10059
hsa:51024	inhibition	hsa:10059
hsa:51343	affect	hsa:10059
hsa:54708	affect	hsa:10059
hsa:1499	activation	hsa:1006
hsa:23028	inhibition	hsa:10062
hsa:580	inhibition	hsa:10062
hsa:6256	inhibition	hsa:10062
hsa:6257	activation&inhibition	hsa:10062
hsa:6258	activation	hsa:10062
hsa:6839	inhibition	hsa:10062
hsa:8431	activation	hsa:10062
hsa:8721	inhibition	hsa:10062
hsa:9611	affect	hsa:10062
hsa:10063	activation	hsa:84056
hsa:4734	affect	hsa:10067
hsa:10912	inhibition	hsa:10069
hsa:9817	activation	hsa:10072
hsa:10075	activation	hsa:10190
hsa:10213	inhibition	hsa:10075
hsa:1029	inhibition	hsa:10075
hsa:10075	activation	hsa:128312
hsa:1642	activation	hsa:10075
hsa:23197	activation&inhibition	hsa:10075
hsa:23291	affect	hsa:10075
hsa:10075	activation	hsa:3066
hsa:10075	activation	hsa:3315
hsa:4170	affect	hsa:10075
hsa:10075	activation	hsa:4609
hsa:10075	activation	hsa:4613
hsa:10075	activation	hsa:4627
hsa:10075	activation	hsa:4654
hsa:472	activation	hsa:10075
hsa:10075	activation	hsa:474
hsa:5695	inhibition	hsa:10075
hsa:6745	activation	hsa:10075
hsa:10075	inhibition	hsa:7157
hsa:7157	activation	hsa:10075
hsa:7316	affect	hsa:10075
hsa:10075	activation	hsa:7321
hsa:10075	activation	hsa:7322
hsa:10075	activation	hsa:7323
hsa:7323	activation	hsa:10075
hsa:10075	activation	hsa:7332
hsa:7375	affect	hsa:10075
hsa:7415	inhibition	hsa:10075
hsa:7709	activation	hsa:10075
hsa:10075	activation	hsa:7874
hsa:8036	activation	hsa:10075
hsa:8239	activation	hsa:10075
hsa:10075	activation	hsa:8266
hsa:10075	activation	hsa:8450
hsa:8473	inhibition	hsa:10075
hsa:10075	activation	hsa:9063
hsa:10075	activation	hsa:9314
hsa:10075	activation	hsa:9572
hsa:10075	activation	hsa:990
hsa:10076	affect	hsa:1499
hsa:1499	activation	hsa:1008
hsa:51729	activation	hsa:10084
hsa:5430	activation	hsa:10084
hsa:2011	activation	hsa:10087
hsa:10092	activation	hsa:10093
hsa:10092	activation	hsa:10094
hsa:10092	activation	hsa:10095
hsa:10092	activation	hsa:10096
hsa:10092	activation	hsa:10097
hsa:10109	activation	hsa:10092
hsa:10092	activation	hsa:10552
hsa:57180	activation	hsa:10092
hsa:10092	activation	hsa:9261
hsa:10093	activation	hsa:10094
hsa:10095	activation	hsa:10093
hsa:10093	activation	hsa:10096
hsa:10093	activation	hsa:10097
hsa:10109	activation	hsa:10093
hsa:10093	activation	hsa:10552
hsa:57180	activation	hsa:10093
hsa:81873	activation	hsa:10093
hsa:10095	activation	hsa:10094
hsa:10094	activation	hsa:10096
hsa:10094	activation	hsa:10097
hsa:10109	activation	hsa:10094
hsa:10552	activation	hsa:10094
hsa:57180	activation	hsa:10094
hsa:81873	activation	hsa:10094
hsa:830	activation	hsa:10094
hsa:10095	activation	hsa:10096
hsa:10095	activation	hsa:10097
hsa:10109	activation	hsa:10095
hsa:5058	activation	hsa:10095
hsa:57180	activation	hsa:10095
hsa:10095	activation	hsa:6790
hsa:81873	activation	hsa:10095
hsa:10096	activation	hsa:10097
hsa:10109	activation	hsa:10096
hsa:10552	activation	hsa:10096
hsa:10096	activation	hsa:120892
hsa:2017	activation	hsa:10096
hsa:10096	activation	hsa:2099
hsa:81873	activation	hsa:10096
hsa:10109	activation	hsa:10097
hsa:10552	activation	hsa:10097
hsa:2017	activation	hsa:10097
hsa:10097	activation	hsa:2099
hsa:22948	affect	hsa:10097
hsa:23603	inhibition	hsa:10097
hsa:23640	inhibition	hsa:10097
hsa:57180	activation	hsa:10097
hsa:81873	activation	hsa:10097
hsa:830	activation	hsa:10097
hsa:9531	activation	hsa:10101
hsa:10109	activation	hsa:10552
hsa:2017	activation	hsa:10109
hsa:10109	activation	hsa:57180
hsa:830	activation	hsa:10109
hsa:2033	activation	hsa:10111
hsa:10111	inhibition	hsa:22976
hsa:3014	affect	hsa:10111
hsa:10111	affect	hsa:3608
hsa:10111	inhibition	hsa:4193
hsa:10111	inhibition	hsa:4361
hsa:4683	inhibition	hsa:10111
hsa:54386	activation	hsa:10111
hsa:580	affect	hsa:10111
hsa:10111	affect	hsa:60561
hsa:10111	affect	hsa:641
hsa:672	activation&inhibition	hsa:10111
hsa:10111	affect	hsa:7014
hsa:10111	affect	hsa:8487
hsa:10111	affect	hsa:9400
hsa:10111	activation	hsa:9656
hsa:4085	inhibition	hsa:10112
hsa:84959	activation	hsa:10112
hsa:8556	activation	hsa:10112
hsa:7157	activation	hsa:10114
hsa:8065	inhibition	hsa:10116
hsa:9647	affect	hsa:10116
hsa:10576	affect	hsa:10120
hsa:9844	activation	hsa:10124
hsa:140735	inhibition	hsa:10126
hsa:10127	inhibition	hsa:55663
hsa:10891	activation	hsa:10128
hsa:3178	affect	hsa:10128
hsa:5071	inhibition	hsa:10128
hsa:7157	activation	hsa:10128
hsa:10131	activation	hsa:2597
hsa:10131	inhibition	hsa:5704
hsa:10131	affect	hsa:5925
hsa:10133	affect	hsa:1026
hsa:10318	activation	hsa:10133
hsa:1540	inhibition	hsa:10133
hsa:10133	activation	hsa:201475
hsa:23390	activation	hsa:10133
hsa:10133	activation	hsa:23710
hsa:2911	activation	hsa:10133
hsa:3064	activation	hsa:10133
hsa:10133	activation	hsa:4354
hsa:10133	affect	hsa:4646
hsa:4646	activation&inhibition	hsa:10133
hsa:10133	activation	hsa:4901
hsa:10133	activation	hsa:51019
hsa:10133	activation	hsa:51552
hsa:10133	activation	hsa:57111
hsa:57111	activation	hsa:10133
hsa:7037	activation	hsa:10133
hsa:7316	activation	hsa:10133
hsa:79735	activation	hsa:10133
hsa:10133	activation	hsa:81631
hsa:10133	activation	hsa:84557
hsa:8737	activation	hsa:10133
hsa:8766	inhibition	hsa:10133
hsa:10133	activation	hsa:8878
hsa:10133	activation	hsa:91833
hsa:10134	activation	hsa:10952
hsa:10134	activation	hsa:201562
hsa:10134	activation	hsa:23471
hsa:10134	activation	hsa:351
hsa:10134	activation	hsa:3684
hsa:51024	activation	hsa:10134
hsa:10134	inhibition	hsa:55973
hsa:10134	activation	hsa:596
hsa:10134	activation	hsa:598
hsa:10134	activation	hsa:71
hsa:10134	activation	hsa:841
hsa:9341	activation	hsa:10134
hsa:10410	activation	hsa:10135
hsa:10135	activation	hsa:2512
hsa:10135	activation	hsa:4535
hsa:11091	activation	hsa:10138
hsa:11335	inhibition	hsa:10138
hsa:1457	affect	hsa:10138
hsa:1459	affect	hsa:10138
hsa:1876	affect	hsa:10138
hsa:26053	affect	hsa:10138
hsa:54880	affect	hsa:10138
hsa:6015	inhibition	hsa:10138
hsa:6045	activation	hsa:10138
hsa:648	activation	hsa:10138
hsa:10138	affect	hsa:7027
hsa:7703	affect	hsa:10138
hsa:7874	inhibition	hsa:10138
hsa:10138	affect	hsa:84108
hsa:84108	inhibition	hsa:10138
hsa:84333	activation	hsa:10138
hsa:84678	activation	hsa:10138
hsa:9267	activation	hsa:10139
hsa:10140	activation&inhibition	hsa:23019
hsa:26986	inhibition	hsa:10140
hsa:29883	activation	hsa:10140
hsa:5594	activation	hsa:10140
hsa:5601	inhibition	hsa:10140
hsa:6195	inhibition	hsa:10140
hsa:8317	activation	hsa:10140
hsa:1453	activation	hsa:10142
hsa:22919	activation	hsa:10142
hsa:10142	activation	hsa:23028
hsa:10142	activation	hsa:3784
hsa:5567	activation	hsa:10142
hsa:5576	inhibition	hsa:10142
hsa:5577	inhibition	hsa:10142
hsa:5585	activation	hsa:10142
hsa:6757	activation	hsa:10142
hsa:7251	affect	hsa:10142
hsa:9322	activation	hsa:10142
hsa:10146	inhibition	hsa:1445
hsa:26986	inhibition	hsa:10146
hsa:3178	activation	hsa:10146
hsa:10146	activation	hsa:4076
hsa:4904	activation&inhibition	hsa:10146
hsa:51548	inhibition	hsa:10146
hsa:5563	inhibition	hsa:10146
hsa:7157	inhibition	hsa:10146
hsa:9100	activation	hsa:10146
hsa:10152	activation	hsa:10163
hsa:10152	activation	hsa:22954
hsa:10152	activation	hsa:25
hsa:10152	activation	hsa:3866
hsa:10152	activation	hsa:55740
hsa:8440	activation	hsa:10152
hsa:10152	activation	hsa:9454
hsa:10153	activation	hsa:4801
hsa:7157	activation	hsa:10153
hsa:7161	activation	hsa:10153
hsa:10155	inhibition	hsa:1029
hsa:10155	inhibition	hsa:1051
hsa:10155	inhibition	hsa:10782
hsa:10155	inhibition	hsa:10951
hsa:10155	inhibition	hsa:1107
hsa:10155	inhibition	hsa:115509
hsa:10155	inhibition	hsa:1786
hsa:10155	inhibition	hsa:1869
hsa:10155	inhibition	hsa:2242
hsa:10155	inhibition	hsa:22890
hsa:10155	inhibition	hsa:22893
hsa:23411	inhibition	hsa:10155
hsa:10155	affect	hsa:23468
hsa:10155	inhibition	hsa:266740
hsa:27429	inhibition	hsa:10155
hsa:10155	inhibition	hsa:2908
hsa:10155	inhibition	hsa:3065
hsa:10155	inhibition	hsa:3164
hsa:10155	inhibition	hsa:326
hsa:10155	inhibition	hsa:3659
hsa:10155	inhibition	hsa:3665
hsa:10155	inhibition	hsa:4101
hsa:10155	inhibition	hsa:4102
hsa:10155	inhibition	hsa:4105
hsa:10155	activation	hsa:4113
hsa:10155	inhibition	hsa:4602
hsa:10155	inhibition	hsa:4780
hsa:10155	inhibition	hsa:4869
hsa:10155	inhibition	hsa:5077
hsa:51438	activation	hsa:10155
hsa:10155	inhibition	hsa:5204
hsa:10155	inhibition	hsa:5289
hsa:5499	inhibition	hsa:10155
hsa:10155	activation	hsa:55038
hsa:10155	inhibition	hsa:5531
hsa:10155	inhibition	hsa:56916
hsa:10155	inhibition	hsa:57337
hsa:10155	inhibition	hsa:57692
hsa:10155	inhibition	hsa:59348
hsa:10155	inhibition	hsa:6047
hsa:10155	inhibition	hsa:6772
hsa:10155	inhibition	hsa:6774
hsa:10155	inhibition	hsa:6940
hsa:10155	inhibition	hsa:7157
hsa:10155	inhibition	hsa:7181
hsa:7316	affect	hsa:10155
hsa:10155	inhibition	hsa:7329
hsa:10155	inhibition	hsa:83933
hsa:10155	inhibition	hsa:84911
hsa:10155	inhibition	hsa:891
hsa:10155	inhibition	hsa:9611
hsa:10155	inhibition	hsa:9792
hsa:10155	inhibition	hsa:9869
hsa:10159	activation&inhibition	hsa:2740
hsa:10159	activation	hsa:535
hsa:537	activation	hsa:10159
hsa:10159	affect	hsa:7704
hsa:10159	activation	hsa:9114
hsa:23390	activation	hsa:10163
hsa:8976	activation	hsa:10163
hsa:7428	affect	hsa:10168
hsa:1018	activation	hsa:1017
hsa:1021	activation&inhibition	hsa:1017
hsa:1017	inhibition	hsa:1022
hsa:1027	inhibition	hsa:1017
hsa:1017	inhibition	hsa:1028
hsa:1028	inhibition	hsa:1017
hsa:1033	inhibition	hsa:1017
hsa:1017	inhibition	hsa:10923
hsa:10987	activation&inhibition	hsa:1017
hsa:11331	activation	hsa:1017
hsa:115426	activation	hsa:1017
hsa:1163	activation&inhibition	hsa:1017
hsa:1017	inhibition	hsa:1164
hsa:1164	activation&inhibition	hsa:1017
hsa:1213	inhibition	hsa:1017
hsa:1387	activation&inhibition	hsa:1017
hsa:1499	activation	hsa:1017
hsa:1017	inhibition	hsa:1869
hsa:2033	activation	hsa:1017
hsa:1017	inhibition	hsa:2099
hsa:225689	activation	hsa:1017
hsa:2305	inhibition	hsa:1017
hsa:2547	affect	hsa:1017
hsa:2801	activation&inhibition	hsa:1017
hsa:1017	inhibition	hsa:3005
hsa:3009	activation	hsa:1017
hsa:3024	activation	hsa:1017
hsa:1017	inhibition	hsa:3148
hsa:3320	activation	hsa:1017
hsa:3326	activation	hsa:1017
hsa:3329	activation	hsa:1017
hsa:3398	activation	hsa:1017
hsa:4088	activation	hsa:1017
hsa:1017	inhibition	hsa:4605
hsa:4800	activation&inhibition	hsa:1017
hsa:1017	inhibition	hsa:4863
hsa:4863	inhibition	hsa:1017
hsa:1017	activation	hsa:4998
hsa:4999	activation	hsa:1017
hsa:51053	affect	hsa:1017
hsa:5111	activation	hsa:1017
hsa:1017	inhibition	hsa:51343
hsa:5241	activation	hsa:1017
hsa:5495	inhibition	hsa:1017
hsa:5515	inhibition	hsa:1017
hsa:5573	inhibition	hsa:1017
hsa:5687	inhibition	hsa:1017
hsa:1017	inhibition	hsa:5925
hsa:5933	activation	hsa:1017
hsa:1017	inhibition	hsa:5934
hsa:595	inhibition	hsa:1017
hsa:6272	activation&inhibition	hsa:1017
hsa:6500	affect	hsa:1017
hsa:6502	inhibition	hsa:1017
hsa:1017	inhibition	hsa:6709
hsa:6711	inhibition	hsa:1017
hsa:1017	inhibition	hsa:672
hsa:1017	inhibition	hsa:7027
hsa:7071	affect	hsa:1017
hsa:1017	inhibition	hsa:7157
hsa:7273	activation	hsa:1017
hsa:7415	inhibition	hsa:1017
hsa:8099	inhibition	hsa:1017
hsa:81620	inhibition	hsa:1017
hsa:8317	activation	hsa:1017
hsa:8454	affect	hsa:1017
hsa:8517	activation	hsa:1017
hsa:8621	activation	hsa:1017
hsa:8850	inhibition	hsa:1017
hsa:8851	affect	hsa:1017
hsa:890	inhibition	hsa:1017
hsa:1017	inhibition	hsa:891
hsa:894	inhibition	hsa:1017
hsa:896	inhibition	hsa:1017
hsa:898	inhibition	hsa:1017
hsa:1017	inhibition	hsa:902
hsa:9134	inhibition	hsa:1017
hsa:9738	inhibition	hsa:1017
hsa:1017	activation&inhibition	hsa:983
hsa:990	activation	hsa:1017
hsa:1017	inhibition	hsa:991
hsa:994	activation	hsa:1017
hsa:207	inhibition	hsa:10174
hsa:3190	affect	hsa:10174
hsa:5058	affect	hsa:10174
hsa:5062	affect	hsa:10174
hsa:5594	affect	hsa:10174
hsa:80725	inhibition	hsa:10174
hsa:9231	activation	hsa:10174
hsa:10178	activation	hsa:10580
hsa:51010	activation	hsa:10179
hsa:1020	activation	hsa:1018
hsa:1018	activation	hsa:1026
hsa:1018	activation	hsa:1027
hsa:1018	activation	hsa:1163
hsa:3320	activation	hsa:1018
hsa:1018	activation	hsa:5925
hsa:1018	activation	hsa:6502
hsa:1018	activation	hsa:890
hsa:1018	activation	hsa:891
hsa:1018	activation	hsa:898
hsa:9134	inhibition	hsa:1018
hsa:10181	inhibition	hsa:1665
hsa:23512	activation	hsa:10181
hsa:10181	inhibition	hsa:27339
hsa:27339	activation&inhibition	hsa:10181
hsa:1213	inhibition	hsa:10188
hsa:2017	activation	hsa:10188
hsa:10188	activation	hsa:207
hsa:10188	activation	hsa:2260
hsa:23327	affect	hsa:10188
hsa:2534	activation	hsa:10188
hsa:10188	activation	hsa:2885
hsa:10188	activation	hsa:3055
hsa:3320	activation	hsa:10188
hsa:367	inhibition	hsa:10188
hsa:10188	activation	hsa:3741
hsa:4067	activation	hsa:10188
hsa:4690	activation	hsa:10188
hsa:4734	affect	hsa:10188
hsa:51429	activation	hsa:10188
hsa:10188	activation	hsa:5159
hsa:51741	inhibition	hsa:10188
hsa:6477	activation	hsa:10188
hsa:6714	activation	hsa:10188
hsa:7454	activation	hsa:10188
hsa:84941	activation	hsa:10188
hsa:10188	activation	hsa:8878
hsa:9531	activation	hsa:10188
hsa:998	activation	hsa:10188
hsa:11338	affect	hsa:10189
hsa:207	inhibition	hsa:10189
hsa:4686	inhibition	hsa:10189
hsa:64783	activation	hsa:10189
hsa:7919	inhibition	hsa:10189
hsa:79228	affect	hsa:10189
hsa:8563	activation	hsa:10189
hsa:9984	activation	hsa:10189
hsa:1032	inhibition	hsa:1019
hsa:1050	affect	hsa:1019
hsa:11140	activation	hsa:1019
hsa:2735	activation&inhibition	hsa:1019
hsa:29950	activation	hsa:1019
hsa:3024	activation	hsa:1019
hsa:3320	activation	hsa:1019
hsa:3326	activation	hsa:1019
hsa:377630	inhibition	hsa:1019
hsa:4088	activation	hsa:1019
hsa:1019	activation	hsa:4609
hsa:1019	activation	hsa:4654
hsa:5111	activation&inhibition	hsa:1019
hsa:5499	inhibition	hsa:1019
hsa:5519	inhibition	hsa:1019
hsa:5716	inhibition	hsa:1019
hsa:1019	activation	hsa:672
hsa:8531	activation	hsa:1019
hsa:8621	activation	hsa:1019
hsa:890	inhibition	hsa:1019
hsa:894	inhibition	hsa:1019
hsa:896	inhibition	hsa:1019
hsa:25886	activation	hsa:10190
hsa:9638	activation	hsa:10190
hsa:10193	affect	hsa:10910
hsa:10193	affect	hsa:140459
hsa:10193	affect	hsa:154
hsa:2011	activation&inhibition	hsa:10193
hsa:10193	affect	hsa:27101
hsa:10193	affect	hsa:5071
hsa:10193	affect	hsa:53347
hsa:10193	affect	hsa:57448
hsa:10193	affect	hsa:7323
hsa:10193	affect	hsa:7535
hsa:84959	inhibition	hsa:10193
hsa:10193	affect	hsa:9101
hsa:10196	affect	hsa:6187
hsa:10197	inhibition	hsa:1026
hsa:10197	inhibition	hsa:10365
hsa:10197	inhibition	hsa:11200
hsa:10197	inhibition	hsa:1198
hsa:10197	inhibition	hsa:23411
hsa:25793	activation	hsa:10197
hsa:10197	inhibition	hsa:27042
hsa:10197	inhibition	hsa:4193
hsa:5371	inhibition	hsa:10197
hsa:10197	inhibition	hsa:54961
hsa:10197	inhibition	hsa:5565
hsa:10197	inhibition	hsa:56288
hsa:10197	inhibition	hsa:5682
hsa:10197	inhibition	hsa:5686
hsa:10197	inhibition	hsa:5691
hsa:57154	affect	hsa:10197
hsa:10197	inhibition	hsa:57379
hsa:10197	inhibition	hsa:583
hsa:583	activation	hsa:10197
hsa:6915	activation	hsa:10197
hsa:10197	inhibition	hsa:7157
hsa:10197	inhibition	hsa:8202
hsa:10197	affect	hsa:8314
hsa:8314	inhibition	hsa:10197
hsa:10197	inhibition	hsa:84733
hsa:10197	inhibition	hsa:8554
hsa:1020	affect	hsa:1026
hsa:1020	affect	hsa:1027
hsa:1020	affect	hsa:10574
hsa:1020	affect	hsa:10575
hsa:1020	activation	hsa:10576
hsa:1020	activation	hsa:10694
hsa:1020	activation	hsa:10763
hsa:1020	affect	hsa:22853
hsa:1020	affect	hsa:22948
hsa:1020	affect	hsa:5071
hsa:1020	affect	hsa:5111
hsa:1020	affect	hsa:51343
hsa:1020	affect	hsa:5468
hsa:1020	activation	hsa:6164
hsa:1020	affect	hsa:7157
hsa:1020	affect	hsa:7203
hsa:1020	affect	hsa:81565
hsa:1020	affect	hsa:81928
hsa:1020	activation	hsa:8531
hsa:1020	affect	hsa:890
hsa:1020	activation	hsa:891
hsa:1020	activation	hsa:894
hsa:1020	activation	hsa:896
hsa:1020	affect	hsa:898
hsa:1020	affect	hsa:908
hsa:1020	activation	hsa:91768
hsa:1020	affect	hsa:994
hsa:10201	inhibition	hsa:81554
hsa:4193	affect	hsa:10202
hsa:10267	activation	hsa:10203
hsa:10204	activation	hsa:10482
hsa:10204	activation	hsa:23636
hsa:10204	activation	hsa:5901
hsa:10206	activation	hsa:1650
hsa:10206	activation	hsa:207
hsa:10206	activation&inhibition	hsa:4193
hsa:10206	activation&inhibition	hsa:488
hsa:10206	activation	hsa:7415
hsa:7415	affect	hsa:10206
hsa:23379	activation&inhibition	hsa:10208
hsa:6613	activation&inhibition	hsa:10208
hsa:1026	inhibition	hsa:1021
hsa:1021	activation&inhibition	hsa:1027
hsa:1029	inhibition	hsa:1021
hsa:1021	inhibition	hsa:1030
hsa:1031	inhibition	hsa:1021
hsa:1021	activation	hsa:1032
hsa:1032	inhibition	hsa:1021
hsa:3024	activation	hsa:1021
hsa:377630	inhibition	hsa:1021
hsa:5495	inhibition	hsa:1021
hsa:5515	inhibition	hsa:1021
hsa:1021	activation	hsa:595
hsa:595	inhibition	hsa:1021
hsa:1021	activation	hsa:894
hsa:896	inhibition	hsa:1021
hsa:10210	affect	hsa:25942
hsa:3014	affect	hsa:10210
hsa:4824	inhibition	hsa:10210
hsa:5347	activation	hsa:10210
hsa:10210	inhibition	hsa:5700
hsa:10210	inhibition	hsa:7157
hsa:10210	inhibition	hsa:7321
hsa:7321	inhibition	hsa:10210
hsa:10210	inhibition	hsa:7323
hsa:7329	affect	hsa:10210
hsa:7341	inhibition	hsa:10210
hsa:10210	inhibition	hsa:92140
hsa:9641	activation	hsa:10210
hsa:10580	activation	hsa:10211
hsa:10818	affect	hsa:10211
hsa:10211	affect	hsa:53635
hsa:10211	activation	hsa:5710
hsa:10211	activation	hsa:5878
hsa:10211	activation	hsa:857
hsa:857	activation	hsa:10211
hsa:10211	activation	hsa:9212
hsa:7014	activation	hsa:10212
hsa:84944	inhibition	hsa:10212
hsa:10213	inhibition	hsa:11047
hsa:10213	inhibition	hsa:23352
hsa:10213	inhibition	hsa:4286
hsa:51377	inhibition	hsa:10213
hsa:10213	inhibition	hsa:5682
hsa:10213	inhibition	hsa:5683
hsa:10213	inhibition	hsa:5684
hsa:10213	inhibition	hsa:5685
hsa:10213	inhibition	hsa:5686
hsa:10213	inhibition	hsa:5687
hsa:10213	inhibition	hsa:5688
hsa:10213	inhibition	hsa:5689
hsa:10213	inhibition	hsa:5690
hsa:10213	inhibition	hsa:5691
hsa:10213	inhibition	hsa:5692
hsa:10213	inhibition	hsa:5693
hsa:10213	inhibition	hsa:5694
hsa:10213	inhibition	hsa:5695
hsa:10213	inhibition	hsa:5700
hsa:10213	inhibition	hsa:5701
hsa:10213	inhibition	hsa:5702
hsa:10213	inhibition	hsa:5704
hsa:10213	inhibition	hsa:5705
hsa:10213	inhibition	hsa:5706
hsa:10213	inhibition	hsa:5707
hsa:10213	inhibition	hsa:5708
hsa:10213	inhibition	hsa:5709
hsa:10213	inhibition	hsa:5710
hsa:10213	inhibition	hsa:5713
hsa:10213	affect	hsa:5714
hsa:10213	inhibition	hsa:5716
hsa:10213	inhibition	hsa:5717
hsa:10213	inhibition	hsa:5718
hsa:10213	inhibition	hsa:5719
hsa:10213	inhibition	hsa:5720
hsa:10213	inhibition	hsa:7317
hsa:10213	inhibition	hsa:7337
hsa:10213	inhibition	hsa:7979
hsa:8924	activation	hsa:10213
hsa:9097	inhibition	hsa:10213
hsa:10213	affect	hsa:9352
hsa:10213	activation	hsa:9690
hsa:10213	inhibition	hsa:9861
hsa:10217	inhibition	hsa:83461
hsa:1025	activation&inhibition	hsa:1022
hsa:11140	activation	hsa:1022
hsa:2068	inhibition	hsa:1022
hsa:2071	inhibition	hsa:1022
hsa:1022	inhibition	hsa:2073
hsa:1022	inhibition	hsa:2960
hsa:2965	inhibition	hsa:1022
hsa:1022	inhibition	hsa:2966
hsa:3192	activation	hsa:1022
hsa:3320	activation	hsa:1022
hsa:3326	activation	hsa:1022
hsa:367	inhibition	hsa:1022
hsa:1022	inhibition	hsa:4331
hsa:5430	activation	hsa:1022
hsa:6118	activation	hsa:1022
hsa:1022	inhibition	hsa:6829
hsa:1022	inhibition	hsa:6917
hsa:1022	inhibition	hsa:7157
hsa:7157	activation	hsa:1022
hsa:890	inhibition	hsa:1022
hsa:1022	inhibition	hsa:891
hsa:902	inhibition	hsa:1022
hsa:10221	activation	hsa:64326
hsa:10221	activation&inhibition	hsa:83931
hsa:23111	activation	hsa:10226
hsa:3482	inhibition	hsa:10226
hsa:6810	activation	hsa:10228
hsa:8417	activation	hsa:10228
hsa:9341	activation	hsa:10228
hsa:5530	activation	hsa:10231
hsa:10236	inhibition	hsa:10291
hsa:10236	inhibition	hsa:10492
hsa:10236	inhibition	hsa:10657
hsa:10657	activation	hsa:10236
hsa:10236	inhibition	hsa:11338
hsa:1654	activation	hsa:10236
hsa:10236	inhibition	hsa:202559
hsa:10236	inhibition	hsa:22938
hsa:10236	inhibition	hsa:23435
hsa:10236	inhibition	hsa:23450
hsa:10236	inhibition	hsa:26986
hsa:10236	inhibition	hsa:3014
hsa:10236	inhibition	hsa:3178
hsa:10236	activation&inhibition	hsa:3276
hsa:10236	activation&inhibition	hsa:3608
hsa:10236	inhibition	hsa:6606
hsa:10236	inhibition	hsa:6625
hsa:1457	activation	hsa:10238
hsa:1459	activation&inhibition	hsa:10238
hsa:28996	activation	hsa:10238
hsa:8546	activation	hsa:10239
hsa:10419	activation	hsa:1024
hsa:1024	activation	hsa:112950
hsa:1024	inhibition	hsa:1387
hsa:1024	inhibition	hsa:142
hsa:1024	activation	hsa:23389
hsa:1024	activation&inhibition	hsa:29079
hsa:4086	activation	hsa:1024
hsa:1024	activation	hsa:51003
hsa:1024	activation	hsa:51586
hsa:5430	activation	hsa:1024
hsa:1024	inhibition	hsa:5469
hsa:1024	activation	hsa:54797
hsa:1024	activation	hsa:55090
hsa:1024	inhibition	hsa:6598
hsa:1024	activation	hsa:6720
hsa:1024	activation	hsa:6837
hsa:1024	inhibition	hsa:6917
hsa:1024	activation&inhibition	hsa:79084
hsa:80306	activation	hsa:1024
hsa:1024	activation	hsa:81857
hsa:1024	inhibition	hsa:8204
hsa:84246	activation	hsa:1024
hsa:1024	activation	hsa:892
hsa:1024	inhibition	hsa:902
hsa:1024	inhibition	hsa:90390
hsa:9150	activation	hsa:1024
hsa:1024	activation&inhibition	hsa:9282
hsa:1024	affect	hsa:9412
hsa:1024	activation	hsa:9439
hsa:1024	activation&inhibition	hsa:9440
hsa:1024	activation	hsa:9441
hsa:1024	activation	hsa:9442
hsa:1024	activation	hsa:9443
hsa:1024	affect	hsa:9477
hsa:1024	activation&inhibition	hsa:9862
hsa:1024	inhibition	hsa:9968
hsa:1024	activation&inhibition	hsa:9969
hsa:6774	activation	hsa:10240
hsa:10241	activation	hsa:112858
hsa:10241	activation	hsa:11345
hsa:10241	activation	hsa:23710
hsa:10241	activation	hsa:25804
hsa:10241	activation	hsa:284058
hsa:10241	activation	hsa:3964
hsa:10241	activation	hsa:440738
hsa:4646	activation	hsa:10241
hsa:10241	activation	hsa:50628
hsa:10241	activation	hsa:55149
hsa:10241	activation	hsa:57506
hsa:10241	activation	hsa:6602
hsa:6717	activation	hsa:10241
hsa:7314	activation	hsa:10241
hsa:7316	activation	hsa:10241
hsa:10241	activation	hsa:8115
hsa:10241	activation	hsa:84557
hsa:10241	activation	hsa:85302
hsa:8887	inhibition	hsa:10241
hsa:10241	activation	hsa:9755
hsa:23197	inhibition	hsa:10245
hsa:1025	activation	hsa:10614
hsa:10694	activation	hsa:1025
hsa:1025	activation	hsa:11140
hsa:1025	activation	hsa:124790
hsa:1460	activation	hsa:1025
hsa:1025	activation	hsa:22938
hsa:25898	activation&inhibition	hsa:1025
hsa:1025	activation	hsa:2962
hsa:29969	affect	hsa:1025
hsa:3320	activation	hsa:1025
hsa:3326	activation	hsa:1025
hsa:367	inhibition	hsa:1025
hsa:4155	activation	hsa:1025
hsa:1025	activation	hsa:4297
hsa:4298	inhibition	hsa:1025
hsa:4300	activation&inhibition	hsa:1025
hsa:1025	activation	hsa:4605
hsa:1025	activation	hsa:4609
hsa:51366	inhibition	hsa:1025
hsa:51755	activation&inhibition	hsa:1025
hsa:5430	activation	hsa:1025
hsa:54623	inhibition	hsa:1025
hsa:1025	activation	hsa:56257
hsa:57805	inhibition	hsa:1025
hsa:1025	activation	hsa:5925
hsa:5970	inhibition	hsa:1025
hsa:6500	affect	hsa:1025
hsa:1025	activation	hsa:6774
hsa:1025	activation	hsa:6829
hsa:1025	activation	hsa:7157
hsa:7319	activation	hsa:1025
hsa:1025	activation	hsa:8349
hsa:8454	inhibition	hsa:1025
hsa:1025	activation	hsa:8812
hsa:1025	activation	hsa:904
hsa:1025	activation	hsa:9049
hsa:1025	activation	hsa:905
hsa:9150	activation	hsa:1025
hsa:1025	activation	hsa:9441
hsa:1025	activation	hsa:997
hsa:1196	activation	hsa:10250
hsa:2962	inhibition	hsa:10250
hsa:6733	activation	hsa:10250
hsa:10252	inhibition	hsa:10253
hsa:10252	inhibition	hsa:867
hsa:23390	activation&inhibition	hsa:10253
hsa:10253	activation	hsa:2885
hsa:10253	activation	hsa:30011
hsa:10253	activation	hsa:3091
hsa:10253	activation	hsa:4734
hsa:10253	activation	hsa:5515
hsa:10253	activation	hsa:5565
hsa:10253	activation	hsa:84313
hsa:10253	activation	hsa:8569
hsa:10253	activation	hsa:867
hsa:10254	activation	hsa:10617
hsa:10254	activation	hsa:1956
hsa:10254	activation	hsa:26994
hsa:10254	activation	hsa:5770
hsa:7316	affect	hsa:10254
hsa:10254	activation	hsa:9101
hsa:9146	activation	hsa:10254
hsa:10254	activation	hsa:9610
hsa:11186	inhibition	hsa:10256
hsa:9265	activation	hsa:10256
hsa:5174	activation	hsa:10257
hsa:9368	activation	hsa:10257
hsa:1026	inhibition	hsa:1050
hsa:10912	activation&inhibition	hsa:1026
hsa:10971	affect	hsa:1026
hsa:1163	inhibition	hsa:1026
hsa:1387	activation	hsa:1026
hsa:1026	inhibition	hsa:142
hsa:1613	activation	hsa:1026
hsa:1642	affect	hsa:1026
hsa:1647	inhibition	hsa:1026
hsa:2033	activation	hsa:1026
hsa:255488	inhibition	hsa:1026
hsa:2597	activation	hsa:1026
hsa:3065	affect	hsa:1026
hsa:4193	affect	hsa:1026
hsa:4194	activation&inhibition	hsa:1026
hsa:1026	inhibition	hsa:4869
hsa:1026	inhibition	hsa:51514
hsa:5292	activation	hsa:1026
hsa:55658	activation	hsa:1026
hsa:1026	inhibition	hsa:56159
hsa:5684	inhibition	hsa:1026
hsa:5708	inhibition	hsa:1026
hsa:1026	inhibition	hsa:5925
hsa:1026	inhibition	hsa:595
hsa:6418	inhibition	hsa:1026
hsa:6502	inhibition	hsa:1026
hsa:1026	inhibition	hsa:6774
hsa:1026	activation	hsa:7083
hsa:7251	affect	hsa:1026
hsa:1026	inhibition	hsa:7846
hsa:7917	affect	hsa:1026
hsa:1026	inhibition	hsa:8318
hsa:8451	inhibition	hsa:1026
hsa:85440	activation	hsa:1026
hsa:1026	inhibition	hsa:890
hsa:1026	inhibition	hsa:891
hsa:894	inhibition	hsa:1026
hsa:896	inhibition	hsa:1026
hsa:898	inhibition	hsa:1026
hsa:9134	inhibition	hsa:1026
hsa:1026	inhibition	hsa:983
hsa:1026	inhibition	hsa:990
hsa:991	inhibition	hsa:1026
hsa:7529	inhibition	hsa:10260
hsa:7531	inhibition	hsa:10260
hsa:10262	activation	hsa:10291
hsa:10262	activation	hsa:10594
hsa:10262	activation	hsa:10992
hsa:23450	activation	hsa:10262
hsa:10262	activation	hsa:23451
hsa:10262	activation&inhibition	hsa:26039
hsa:10262	activation&inhibition	hsa:3609
hsa:10262	activation	hsa:51639
hsa:10262	activation&inhibition	hsa:5601
hsa:10262	activation	hsa:8175
hsa:10262	activation	hsa:84292
hsa:10262	activation&inhibition	hsa:8440
hsa:10262	activation	hsa:84844
hsa:10262	activation&inhibition	hsa:9343
hsa:9531	activation	hsa:10262
hsa:9747	activation	hsa:10262
hsa:10262	activation&inhibition	hsa:988
hsa:10263	inhibition	hsa:8099
hsa:9531	activation	hsa:10269
hsa:10971	affect	hsa:1027
hsa:10987	activation&inhibition	hsa:1027
hsa:1163	inhibition	hsa:1027
hsa:245711	activation	hsa:1027
hsa:25898	activation	hsa:1027
hsa:2885	activation	hsa:1027
hsa:3717	activation	hsa:1027
hsa:387	activation	hsa:1027
hsa:4067	activation	hsa:1027
hsa:4609	inhibition	hsa:1027
hsa:51548	inhibition	hsa:1027
hsa:5300	inhibition	hsa:1027
hsa:5599	activation	hsa:1027
hsa:5689	inhibition	hsa:1027
hsa:6195	inhibition	hsa:1027
hsa:64326	activation&inhibition	hsa:1027
hsa:6500	affect	hsa:1027
hsa:6714	activation	hsa:1027
hsa:7186	activation	hsa:1027
hsa:1027	inhibition	hsa:7249
hsa:7337	activation	hsa:1027
hsa:1027	inhibition	hsa:7514
hsa:7514	activation	hsa:1027
hsa:7531	activation&inhibition	hsa:1027
hsa:8451	inhibition	hsa:1027
hsa:8454	affect	hsa:1027
hsa:8536	activation	hsa:1027
hsa:8850	inhibition	hsa:1027
hsa:890	inhibition	hsa:1027
hsa:983	inhibition	hsa:1027
hsa:10270	activation	hsa:1655
hsa:10270	activation	hsa:276
hsa:3178	activation	hsa:10270
hsa:10270	activation	hsa:4171
hsa:10270	activation	hsa:4609
hsa:5576	inhibition	hsa:10270
hsa:10270	activation	hsa:896
hsa:10272	inhibition	hsa:2660
hsa:10273	inhibition	hsa:10419
hsa:10273	inhibition	hsa:10746
hsa:10273	activation&inhibition	hsa:1080
hsa:10273	activation&inhibition	hsa:11140
hsa:10273	inhibition	hsa:114818
hsa:120892	inhibition	hsa:10273
hsa:10273	inhibition	hsa:1488
hsa:10273	activation&inhibition	hsa:1616
hsa:10273	activation&inhibition	hsa:1728
hsa:10273	activation	hsa:1956
hsa:10273	inhibition	hsa:196
hsa:10273	activation	hsa:1984
hsa:10273	activation&inhibition	hsa:201163
hsa:10273	inhibition	hsa:2064
hsa:10273	inhibition	hsa:2081
hsa:10273	inhibition	hsa:2099
hsa:10273	activation	hsa:220042
hsa:10273	activation&inhibition	hsa:22824
hsa:10273	inhibition	hsa:23381
hsa:23640	inhibition	hsa:10273
hsa:10273	activation&inhibition	hsa:25
hsa:10273	inhibition	hsa:26232
hsa:10273	inhibition	hsa:26523
hsa:10273	activation&inhibition	hsa:2690
hsa:10273	inhibition	hsa:2908
hsa:2977	activation	hsa:10273
hsa:10273	inhibition	hsa:3091
hsa:10273	activation&inhibition	hsa:3297
hsa:3303	inhibition	hsa:10273
hsa:3304	inhibition	hsa:10273
hsa:10273	activation&inhibition	hsa:3305
hsa:10273	inhibition	hsa:3306
hsa:10273	activation&inhibition	hsa:3308
hsa:10273	inhibition	hsa:3320
hsa:10273	activation&inhibition	hsa:3326
hsa:10273	activation&inhibition	hsa:3337
hsa:10273	inhibition	hsa:3659
hsa:10273	activation&inhibition	hsa:367
hsa:10273	activation	hsa:3757
hsa:10273	inhibition	hsa:378884
hsa:10273	inhibition	hsa:4086
hsa:10273	inhibition	hsa:4089
hsa:10273	activation&inhibition	hsa:4137
hsa:10273	activation&inhibition	hsa:4168
hsa:10273	activation&inhibition	hsa:4217
hsa:10273	activation&inhibition	hsa:4287
hsa:10273	inhibition	hsa:4296
hsa:10273	inhibition	hsa:4343
hsa:10273	inhibition	hsa:4486
hsa:10273	activation&inhibition	hsa:4609
hsa:10273	inhibition	hsa:4842
hsa:10273	inhibition	hsa:5036
hsa:10273	inhibition	hsa:5071
hsa:10273	inhibition	hsa:50943
hsa:10273	activation&inhibition	hsa:51266
hsa:10273	inhibition	hsa:51548
hsa:10273	activation	hsa:5216
hsa:10273	activation&inhibition	hsa:5468
hsa:10273	inhibition	hsa:55191
hsa:10273	inhibition	hsa:55284
hsa:10273	inhibition	hsa:55585
hsa:10273	activation&inhibition	hsa:55664
hsa:10273	activation&inhibition	hsa:55787
hsa:10273	inhibition	hsa:5590
hsa:10273	inhibition	hsa:5684
hsa:10273	inhibition	hsa:5710
hsa:10273	activation	hsa:5728
hsa:10273	inhibition	hsa:573
hsa:10273	activation	hsa:57650
hsa:10273	inhibition	hsa:5894
hsa:10273	activation&inhibition	hsa:6273
hsa:10273	activation&inhibition	hsa:6286
hsa:10273	activation&inhibition	hsa:6310
hsa:10273	inhibition	hsa:6446
hsa:10273	inhibition	hsa:6591
hsa:6622	activation	hsa:10273
hsa:6647	inhibition	hsa:10273
hsa:10273	activation	hsa:6714
hsa:6714	activation	hsa:10273
hsa:10273	inhibition	hsa:6886
hsa:10273	inhibition	hsa:7013
hsa:10273	activation&inhibition	hsa:7015
hsa:10273	inhibition	hsa:7157
hsa:10273	inhibition	hsa:7189
hsa:10273	inhibition	hsa:7316
hsa:10273	inhibition	hsa:7321
hsa:10273	inhibition	hsa:7322
hsa:10273	inhibition	hsa:7323
hsa:7324	inhibition	hsa:10273
hsa:10273	inhibition	hsa:7325
hsa:10273	inhibition	hsa:7334
hsa:10273	inhibition	hsa:7335
hsa:10273	inhibition	hsa:7415
hsa:10273	activation&inhibition	hsa:8079
hsa:10273	activation&inhibition	hsa:85300
hsa:10273	inhibition	hsa:860
hsa:10273	inhibition	hsa:861
hsa:10273	inhibition	hsa:93649
hsa:9529	affect	hsa:10273
hsa:10273	inhibition	hsa:9530
hsa:9531	affect	hsa:10273
hsa:10273	activation&inhibition	hsa:9851
hsa:23047	activation	hsa:10274
hsa:10274	activation&inhibition	hsa:23063
hsa:10274	inhibition	hsa:23244
hsa:10274	inhibition	hsa:5885
hsa:10274	inhibition	hsa:8243
hsa:10274	inhibition	hsa:9126
hsa:10276	activation	hsa:1739
hsa:23291	affect	hsa:10277
hsa:7415	inhibition	hsa:10277
hsa:8945	inhibition	hsa:10277
hsa:2534	activation	hsa:10278
hsa:6714	affect	hsa:10278
hsa:207	activation&inhibition	hsa:1028
hsa:3984	inhibition	hsa:1028
hsa:4654	activation	hsa:1028
hsa:5111	activation&inhibition	hsa:1028
hsa:1028	inhibition	hsa:595
hsa:6502	inhibition	hsa:1028
hsa:10921	inhibition	hsa:10284
hsa:11338	affect	hsa:10284
hsa:22985	activation	hsa:10284
hsa:10284	activation	hsa:5427
hsa:10284	inhibition	hsa:9775
hsa:2099	activation	hsa:10286
hsa:27339	activation	hsa:10286
hsa:10755	activation	hsa:10287
hsa:10287	inhibition	hsa:2770
hsa:10287	inhibition	hsa:2773
hsa:10287	inhibition	hsa:2775
hsa:1029	inhibition	hsa:10522
hsa:10524	activation	hsa:1029
hsa:1029	inhibition	hsa:10572
hsa:1029	activation	hsa:128312
hsa:150684	inhibition	hsa:1029
hsa:1029	inhibition	hsa:1616
hsa:1029	inhibition	hsa:1869
hsa:1877	activation	hsa:1029
hsa:1029	inhibition	hsa:1958
hsa:1029	inhibition	hsa:23424
hsa:1029	inhibition	hsa:23647
hsa:1029	inhibition	hsa:26354
hsa:29950	activation	hsa:1029
hsa:1029	activation&inhibition	hsa:29997
hsa:3065	inhibition	hsa:1029
hsa:3192	activation	hsa:1029
hsa:1029	activation&inhibition	hsa:3313
hsa:1029	activation	hsa:4175
hsa:1029	inhibition	hsa:4609
hsa:1029	inhibition	hsa:4869
hsa:1029	inhibition	hsa:5111
hsa:5371	activation	hsa:1029
hsa:1029	inhibition	hsa:55602
hsa:1029	inhibition	hsa:5599
hsa:1029	inhibition	hsa:5602
hsa:5702	inhibition	hsa:1029
hsa:1029	inhibition	hsa:595
hsa:1029	inhibition	hsa:598
hsa:1029	inhibition	hsa:6521
hsa:1029	inhibition	hsa:6597
hsa:672	activation	hsa:1029
hsa:1029	inhibition	hsa:71
hsa:7329	activation	hsa:1029
hsa:1029	inhibition	hsa:7428
hsa:1029	inhibition	hsa:7486
hsa:1029	inhibition	hsa:7528
hsa:7709	inhibition	hsa:1029
hsa:1029	inhibition	hsa:79174
hsa:1029	inhibition	hsa:80279
hsa:1029	inhibition	hsa:84687
hsa:84687	inhibition	hsa:1029
hsa:8626	inhibition	hsa:1029
hsa:1029	inhibition	hsa:894
hsa:1029	inhibition	hsa:900
hsa:1029	inhibition	hsa:9111
hsa:1029	inhibition	hsa:9320
hsa:23450	activation	hsa:10291
hsa:27339	activation	hsa:10291
hsa:51741	inhibition	hsa:10291
hsa:9092	activation	hsa:10291
hsa:1540	inhibition	hsa:10293
hsa:10293	activation	hsa:2314
hsa:10293	inhibition	hsa:5111
hsa:10293	activation	hsa:51720
hsa:10293	activation	hsa:5429
hsa:10293	inhibition	hsa:6850
hsa:7185	activation	hsa:10293
hsa:10293	inhibition	hsa:7186
hsa:10293	inhibition	hsa:7187
hsa:10294	activation	hsa:1956
hsa:10294	activation	hsa:2078
hsa:3312	inhibition	hsa:10294
hsa:3320	activation	hsa:10294
hsa:55466	inhibition	hsa:10294
hsa:10294	activation	hsa:6657
hsa:10294	activation	hsa:8471
hsa:10296	activation	hsa:64795
hsa:10297	activation	hsa:1499
hsa:153769	inhibition	hsa:10298
hsa:58480	activation	hsa:10298
hsa:7532	inhibition	hsa:10298
hsa:103	activation	hsa:2078
hsa:103	activation	hsa:3178
hsa:103	activation	hsa:5976
hsa:103	affect	hsa:7514
hsa:10300	activation	hsa:5048
hsa:81565	inhibition	hsa:10300
hsa:334	activation	hsa:10307
hsa:351	inhibition	hsa:10307
hsa:472	activation	hsa:1031
hsa:545	affect	hsa:1031
hsa:28952	activation	hsa:10311
hsa:57142	activation	hsa:10313
hsa:10874	activation	hsa:10316
hsa:10318	activation	hsa:29922
hsa:10318	activation	hsa:4615
hsa:10318	inhibition	hsa:4790
hsa:10318	activation	hsa:5300
hsa:10318	activation	hsa:5594
hsa:10318	activation	hsa:6404
hsa:7128	affect	hsa:10318
hsa:10318	affect	hsa:7316
hsa:10318	affect	hsa:8517
hsa:10318	activation	hsa:8887
hsa:10318	activation	hsa:900
hsa:9815	activation	hsa:10318
hsa:672	inhibition	hsa:1032
hsa:1108	affect	hsa:10320
hsa:1487	inhibition	hsa:10320
hsa:10320	inhibition	hsa:1488
hsa:10320	inhibition	hsa:22806
hsa:10320	inhibition	hsa:22807
hsa:23309	affect	hsa:10320
hsa:10320	inhibition	hsa:25942
hsa:3065	inhibition	hsa:10320
hsa:3066	inhibition	hsa:10320
hsa:10320	inhibition	hsa:4772
hsa:10320	inhibition	hsa:4773
hsa:51185	activation	hsa:10320
hsa:5565	activation	hsa:10320
hsa:5928	activation	hsa:10320
hsa:10320	inhibition	hsa:64375
hsa:10320	inhibition	hsa:64376
hsa:10320	inhibition	hsa:7329
hsa:7329	inhibition	hsa:10320
hsa:9112	activation	hsa:10320
hsa:10320	activation	hsa:9589
hsa:10325	inhibition	hsa:2475
hsa:57521	inhibition	hsa:10325
hsa:58528	inhibition	hsa:10325
hsa:10325	inhibition	hsa:64121
hsa:1033	inhibition	hsa:932
hsa:9475	activation&inhibition	hsa:1033
hsa:1033	inhibition	hsa:983
hsa:29116	affect	hsa:10330
hsa:30835	activation	hsa:10332
hsa:1459	affect	hsa:10336
hsa:26053	affect	hsa:10336
hsa:10342	activation	hsa:2130
hsa:10342	activation	hsa:22872
hsa:10342	activation	hsa:2885
hsa:5359	activation	hsa:10342
hsa:10342	activation	hsa:55128
hsa:7251	inhibition	hsa:10342
hsa:10345	activation	hsa:6261
hsa:10345	activation	hsa:845
hsa:10361	inhibition	hsa:10360
hsa:4869	activation	hsa:10360
hsa:10361	activation&inhibition	hsa:4869
hsa:10362	activation	hsa:10363
hsa:10362	activation&inhibition	hsa:23028
hsa:10362	activation&inhibition	hsa:23186
hsa:10362	activation&inhibition	hsa:3065
hsa:10362	activation&inhibition	hsa:3066
hsa:10362	activation&inhibition	hsa:51317
hsa:10362	activation	hsa:675
hsa:10363	activation	hsa:23028
hsa:10363	activation	hsa:23186
hsa:3064	affect	hsa:10363
hsa:3065	inhibition	hsa:10363
hsa:3066	inhibition	hsa:10363
hsa:5074	activation	hsa:10363
hsa:10363	activation	hsa:51317
hsa:54997	activation&inhibition	hsa:10363
hsa:10363	activation	hsa:55758
hsa:8315	inhibition	hsa:10363
hsa:9678	affect	hsa:10363
hsa:11059	activation	hsa:10365
hsa:55294	activation	hsa:10365
hsa:57154	affect	hsa:10365
hsa:10365	activation	hsa:8850
hsa:1742	activation	hsa:10369
hsa:2033	activation	hsa:10370
hsa:26234	activation	hsa:10370
hsa:4088	activation	hsa:10370
hsa:7020	affect	hsa:10370
hsa:7022	inhibition	hsa:10370
hsa:9355	inhibition	hsa:10370
hsa:10576	activation	hsa:10376
hsa:54617	inhibition	hsa:10376
hsa:6622	activation&inhibition	hsa:10376
hsa:908	affect	hsa:10376
hsa:3659	activation	hsa:10379
hsa:4137	activation	hsa:10381
hsa:5347	activation	hsa:10381
hsa:55466	inhibition	hsa:10382
hsa:5728	inhibition	hsa:10383
hsa:7415	activation	hsa:10383
hsa:7874	inhibition	hsa:10389
hsa:4609	activation	hsa:1039
hsa:5585	activation	hsa:1039
hsa:29116	affect	hsa:103910
hsa:10392	activation	hsa:3320
hsa:3320	activation	hsa:10392
hsa:10392	activation	hsa:7316
hsa:10392	activation	hsa:80196
hsa:25906	inhibition	hsa:10393
hsa:29882	inhibition	hsa:10393
hsa:29945	inhibition	hsa:10393
hsa:10393	inhibition	hsa:4087
hsa:10393	inhibition	hsa:4088
hsa:51434	inhibition	hsa:10393
hsa:10393	inhibition	hsa:8697
hsa:10393	inhibition	hsa:8881
hsa:10393	inhibition	hsa:991
hsa:996	inhibition	hsa:10393
hsa:10395	activation	hsa:23286
hsa:10395	activation	hsa:23371
hsa:10395	activation	hsa:857
hsa:857	activation	hsa:10395
hsa:10396	activation	hsa:55754
hsa:10397	inhibition	hsa:1499
hsa:10397	activation	hsa:2547
hsa:10397	inhibition	hsa:3939
hsa:10397	activation	hsa:821
hsa:999	activation	hsa:10397
hsa:10399	inhibition	hsa:10987
hsa:10399	activation&inhibition	hsa:1439
hsa:10399	activation&inhibition	hsa:154
hsa:10399	inhibition	hsa:22927
hsa:10399	inhibition	hsa:23435
hsa:10399	activation&inhibition	hsa:2534
hsa:10399	activation&inhibition	hsa:2782
hsa:10399	activation&inhibition	hsa:3091
hsa:10399	inhibition	hsa:3455
hsa:10399	activation&inhibition	hsa:3480
hsa:10399	activation&inhibition	hsa:367
hsa:10399	activation&inhibition	hsa:3688
hsa:10399	activation&inhibition	hsa:3689
hsa:10399	activation&inhibition	hsa:3692
hsa:10399	activation&inhibition	hsa:3716
hsa:10399	inhibition	hsa:51065
hsa:10399	activation&inhibition	hsa:5144
hsa:10399	activation&inhibition	hsa:5481
hsa:55294	inhibition	hsa:10399
hsa:10399	inhibition	hsa:55611
hsa:10399	activation&inhibition	hsa:5579
hsa:10399	activation&inhibition	hsa:5581
hsa:10399	activation&inhibition	hsa:5797
hsa:10399	activation&inhibition	hsa:5921
hsa:10399	inhibition	hsa:6189
hsa:10399	activation	hsa:6714
hsa:10399	inhibition	hsa:6772
hsa:10399	activation&inhibition	hsa:6915
hsa:10399	inhibition	hsa:6921
hsa:10399	activation&inhibition	hsa:7161
hsa:10399	activation&inhibition	hsa:7297
hsa:8655	activation	hsa:10399
hsa:104	activation	hsa:10969
hsa:104	activation	hsa:115098
hsa:5300	inhibition	hsa:104
hsa:10401	activation	hsa:2672
hsa:10401	activation	hsa:4087
hsa:10401	activation	hsa:4088
hsa:10401	activation	hsa:4089
hsa:10401	activation	hsa:4286
hsa:10401	activation	hsa:463
hsa:5879	activation	hsa:10401
hsa:5970	inhibition	hsa:10401
hsa:10401	activation	hsa:5987
hsa:10401	activation	hsa:6304
hsa:6613	activation&inhibition	hsa:10401
hsa:10401	activation	hsa:6774
hsa:10401	inhibition	hsa:7329
hsa:10401	inhibition	hsa:7341
hsa:10401	activation	hsa:8091
hsa:10401	activation	hsa:83637
hsa:10403	activation	hsa:11130
hsa:10403	activation	hsa:220134
hsa:10403	activation	hsa:29079
hsa:10403	activation	hsa:4751
hsa:4751	affect	hsa:10403
hsa:5108	activation	hsa:10403
hsa:5701	inhibition	hsa:10403
hsa:10403	activation	hsa:57082
hsa:10403	activation	hsa:57405
hsa:57658	activation&inhibition	hsa:10403
hsa:699	activation	hsa:10403
hsa:10403	activation	hsa:79003
hsa:9212	activation	hsa:10403
hsa:10410	activation	hsa:2740
hsa:10410	activation	hsa:4734
hsa:5903	activation	hsa:10411
hsa:10971	activation	hsa:10413
hsa:154796	activation	hsa:10413
hsa:154810	inhibition	hsa:10413
hsa:2066	activation	hsa:10413
hsa:23558	activation&inhibition	hsa:10413
hsa:25	activation	hsa:10413
hsa:4086	activation	hsa:10413
hsa:4092	inhibition	hsa:10413
hsa:4771	activation	hsa:10413
hsa:10413	affect	hsa:4778
hsa:5499	inhibition	hsa:10413
hsa:5784	inhibition	hsa:10413
hsa:10413	affect	hsa:7003
hsa:7005	activation&inhibition	hsa:10413
hsa:7159	activation	hsa:10413
hsa:7161	activation	hsa:10413
hsa:7529	inhibition	hsa:10413
hsa:7531	activation	hsa:10413
hsa:7532	activation	hsa:10413
hsa:7533	activation&inhibition	hsa:10413
hsa:7534	affect	hsa:10413
hsa:8239	inhibition	hsa:10413
hsa:8463	activation	hsa:10413
hsa:861	inhibition	hsa:10413
hsa:9368	inhibition	hsa:10413
hsa:9693	activation	hsa:10413
hsa:10419	affect	hsa:11091
hsa:10419	activation	hsa:1207
hsa:10419	activation	hsa:121504
hsa:23097	affect	hsa:10419
hsa:10419	affect	hsa:25942
hsa:10419	activation	hsa:26097
hsa:10419	activation	hsa:3205
hsa:10419	affect	hsa:4654
hsa:5430	activation	hsa:10419
hsa:10419	activation	hsa:54433
hsa:10419	activation	hsa:55147
hsa:10419	activation	hsa:55352
hsa:10419	activation	hsa:57761
hsa:10419	activation	hsa:58160
hsa:5970	activation	hsa:10419
hsa:10419	activation	hsa:639
hsa:10419	affect	hsa:6595
hsa:10419	activation	hsa:6597
hsa:10419	activation	hsa:6634
hsa:10419	activation	hsa:6720
hsa:6751	inhibition	hsa:10419
hsa:10419	activation	hsa:6829
hsa:7091	activation	hsa:10419
hsa:7534	affect	hsa:10419
hsa:10419	activation	hsa:7767
hsa:10419	activation	hsa:79084
hsa:10419	activation	hsa:8350
hsa:10419	activation	hsa:8353
hsa:10419	activation	hsa:8359
hsa:10419	activation	hsa:8932
hsa:8932	affect	hsa:10419
hsa:9618	activation	hsa:10419
hsa:10421	inhibition	hsa:10869
hsa:10421	inhibition	hsa:24148
hsa:5499	inhibition	hsa:10421
hsa:10421	inhibition	hsa:914
hsa:4000	activation	hsa:10424
hsa:2672	affect	hsa:10425
hsa:4193	affect	hsa:10425
hsa:10425	inhibition	hsa:7157
hsa:10425	activation&inhibition	hsa:7332
hsa:10425	inhibition	hsa:7334
hsa:10425	activation&inhibition	hsa:7360
hsa:8065	inhibition	hsa:10425
hsa:10425	activation&inhibition	hsa:9246
hsa:23291	activation	hsa:10426
hsa:2740	activation	hsa:10430
hsa:3178	activation	hsa:10432
hsa:10432	inhibition	hsa:6760
hsa:10432	activation&inhibition	hsa:6895
hsa:10432	activation&inhibition	hsa:860
hsa:10435	activation&inhibition	hsa:23433
hsa:10435	activation&inhibition	hsa:998
hsa:5393	inhibition	hsa:10438
hsa:10438	affect	hsa:5591
hsa:10438	activation	hsa:7257
hsa:10438	affect	hsa:9572
hsa:1044	inhibition	hsa:1050
hsa:1044	inhibition	hsa:51176
hsa:10443	activation	hsa:9128
hsa:8453	inhibition	hsa:10444
hsa:51366	activation	hsa:10445
hsa:51377	inhibition	hsa:10445
hsa:7015	activation	hsa:10445
hsa:1045	activation	hsa:10765
hsa:1045	affect	hsa:2033
hsa:5080	activation	hsa:1045
hsa:5970	activation	hsa:1045
hsa:1045	inhibition	hsa:6595
hsa:10450	activation	hsa:4297
hsa:10450	activation	hsa:51340
hsa:10450	activation	hsa:56949
hsa:10450	activation	hsa:57461
hsa:10450	activation	hsa:9716
hsa:1956	activation	hsa:10451
hsa:2885	activation	hsa:10451
hsa:7189	affect	hsa:10451
hsa:23197	inhibition	hsa:10452
hsa:10454	activation	hsa:10771
hsa:10454	activation	hsa:11274
hsa:10454	activation	hsa:1432
hsa:10454	activation	hsa:1956
hsa:10454	activation	hsa:23118
hsa:10454	activation	hsa:257397
hsa:10454	activation	hsa:331
hsa:4092	inhibition	hsa:10454
hsa:10454	activation	hsa:7189
hsa:10454	activation	hsa:83737
hsa:10454	affect	hsa:9532
hsa:7185	activation	hsa:10455
hsa:154214	activation&inhibition	hsa:10456
hsa:10456	activation	hsa:330
hsa:331	inhibition	hsa:10456
hsa:3552	activation	hsa:10456
hsa:10456	activation	hsa:5602
hsa:1822	affect	hsa:10458
hsa:1956	activation	hsa:10458
hsa:2059	activation	hsa:10458
hsa:23191	activation	hsa:10458
hsa:23390	activation	hsa:10458
hsa:10458	activation	hsa:50944
hsa:51517	activation	hsa:10458
hsa:55971	activation	hsa:10458
hsa:575	activation	hsa:10458
hsa:7532	inhibition	hsa:10458
hsa:8936	activation	hsa:10458
hsa:8976	activation	hsa:10458
hsa:998	activation	hsa:10458
hsa:10459	inhibition	hsa:1211
hsa:10459	inhibition	hsa:2002
hsa:10459	inhibition	hsa:23126
hsa:10459	inhibition	hsa:51455
hsa:10459	inhibition	hsa:55249
hsa:10459	inhibition	hsa:5546
hsa:10459	activation&inhibition	hsa:5901
hsa:10459	inhibition	hsa:5980
hsa:10459	inhibition	hsa:6934
hsa:10459	inhibition	hsa:8754
hsa:10459	inhibition	hsa:991
hsa:5565	inhibition	hsa:1046
hsa:51343	affect	hsa:10460
hsa:8932	activation	hsa:10460
hsa:5108	activation	hsa:10464
hsa:80184	inhibition	hsa:10464
hsa:80254	inhibition	hsa:10464
hsa:10465	activation	hsa:9128
hsa:1432	affect	hsa:10467
hsa:5204	activation	hsa:10471
hsa:10472	affect	hsa:1487
hsa:1487	inhibition	hsa:10472
hsa:10472	inhibition	hsa:1788
hsa:11091	activation	hsa:10474
hsa:1810	affect	hsa:10474
hsa:10474	activation	hsa:2033
hsa:2033	activation	hsa:10474
hsa:10474	activation	hsa:2099
hsa:23326	inhibition	hsa:10474
hsa:10474	activation	hsa:2648
hsa:51562	activation	hsa:10474
hsa:51588	inhibition	hsa:10474
hsa:55689	affect	hsa:10474
hsa:10474	activation	hsa:5914
hsa:10474	activation	hsa:6256
hsa:10474	activation	hsa:6871
hsa:6880	inhibition	hsa:10474
hsa:10474	activation	hsa:7157
hsa:8078	activation&inhibition	hsa:10474
hsa:10474	activation	hsa:8464
hsa:10474	activation	hsa:8850
hsa:10475	activation	hsa:23118
hsa:1102	activation	hsa:10477
hsa:4193	affect	hsa:10477
hsa:4281	activation	hsa:10477
hsa:64320	activation	hsa:10477
hsa:79594	inhibition	hsa:10477
hsa:3646	activation	hsa:10480
hsa:8924	activation	hsa:10480
hsa:10486	activation	hsa:60
hsa:10486	activation	hsa:71
hsa:10487	activation	hsa:1072
hsa:580	inhibition	hsa:10487
hsa:10487	activation	hsa:71
hsa:10488	inhibition	hsa:10987
hsa:10987	activation&inhibition	hsa:10488
hsa:10488	inhibition	hsa:3054
hsa:6472	activation	hsa:10488
hsa:8841	inhibition	hsa:10488
hsa:8065	activation	hsa:10489
hsa:8417	activation	hsa:10490
hsa:11338	affect	hsa:10492
hsa:10492	activation	hsa:143425
hsa:1654	activation	hsa:10492
hsa:10492	activation	hsa:1655
hsa:10492	activation	hsa:2099
hsa:22927	activation	hsa:10492
hsa:23435	activation	hsa:10492
hsa:26986	inhibition	hsa:10492
hsa:3159	activation	hsa:10492
hsa:3178	affect	hsa:10492
hsa:10492	activation	hsa:3184
hsa:3190	affect	hsa:10492
hsa:3192	activation	hsa:10492
hsa:3276	activation	hsa:10492
hsa:339	inhibition	hsa:10492
hsa:4904	activation	hsa:10492
hsa:6625	activation&inhibition	hsa:10492
hsa:10492	activation	hsa:8091
hsa:84944	affect	hsa:10492
hsa:8626	activation&inhibition	hsa:10492
hsa:9066	activation	hsa:10492
hsa:10494	activation	hsa:11235
hsa:10494	activation	hsa:25843
hsa:10494	activation	hsa:26127
hsa:10494	activation	hsa:2801
hsa:10494	activation	hsa:29888
hsa:10494	activation	hsa:29966
hsa:29966	affect	hsa:10494
hsa:51765	activation	hsa:10494
hsa:5515	inhibition	hsa:10494
hsa:5518	inhibition	hsa:10494
hsa:10494	activation	hsa:5519
hsa:5519	inhibition	hsa:10494
hsa:10494	activation	hsa:55917
hsa:10494	activation	hsa:5601
hsa:10494	activation	hsa:57464
hsa:10494	activation	hsa:57551
hsa:6801	activation	hsa:10494
hsa:10494	activation	hsa:7871
hsa:8428	activation	hsa:10494
hsa:10494	activation	hsa:85369
hsa:10497	activation	hsa:112755
hsa:112755	activation	hsa:10497
hsa:22999	activation	hsa:10497
hsa:10497	activation	hsa:6712
hsa:10497	activation	hsa:6804
hsa:6804	activation	hsa:10497
hsa:10498	activation	hsa:10499
hsa:10498	activation	hsa:1051
hsa:1051	activation	hsa:10498
hsa:10498	inhibition	hsa:10847
hsa:10498	inhibition	hsa:11051
hsa:1387	activation	hsa:10498
hsa:2033	activation	hsa:10498
hsa:10498	activation	hsa:23112
hsa:23112	activation	hsa:10498
hsa:10498	activation	hsa:23426
hsa:23426	inhibition	hsa:10498
hsa:10498	activation	hsa:2353
hsa:27101	activation&inhibition	hsa:10498
hsa:5970	activation	hsa:10498
hsa:60	activation	hsa:10498
hsa:10498	activation&inhibition	hsa:6597
hsa:10498	activation	hsa:6599
hsa:10498	inhibition	hsa:6601
hsa:10498	inhibition	hsa:6602
hsa:10498	activation	hsa:6605
hsa:10498	activation	hsa:6776
hsa:6776	activation&inhibition	hsa:10498
hsa:8202	activation	hsa:10498
hsa:10498	activation	hsa:8289
hsa:8350	activation&inhibition	hsa:10498
hsa:8648	inhibition	hsa:10498
hsa:9093	inhibition	hsa:10498
hsa:9444	activation	hsa:10498
hsa:1387	activation	hsa:10499
hsa:196	inhibition	hsa:10499
hsa:2033	activation	hsa:10499
hsa:2099	activation	hsa:10499
hsa:10499	inhibition	hsa:2100
hsa:2353	activation	hsa:10499
hsa:2908	inhibition	hsa:10499
hsa:29110	activation	hsa:10499
hsa:367	activation	hsa:10499
hsa:405	activation	hsa:10499
hsa:10499	activation	hsa:4110
hsa:10499	activation	hsa:5468
hsa:5698	inhibition	hsa:10499
hsa:5914	inhibition	hsa:10499
hsa:10499	inhibition	hsa:6256
hsa:672	activation	hsa:10499
hsa:10499	affect	hsa:7068
hsa:7068	inhibition	hsa:10499
hsa:7421	activation	hsa:10499
hsa:8202	activation	hsa:10499
hsa:8648	inhibition	hsa:10499
hsa:1051	inhibition	hsa:1050
hsa:10524	inhibition	hsa:1050
hsa:1050	inhibition	hsa:1053
hsa:1053	inhibition	hsa:1050
hsa:1050	activation	hsa:116443
hsa:1050	inhibition	hsa:142
hsa:2547	inhibition	hsa:1050
hsa:3065	inhibition	hsa:1050
hsa:1050	inhibition	hsa:4149
hsa:1050	activation&inhibition	hsa:51154
hsa:5599	inhibition	hsa:1050
hsa:1050	inhibition	hsa:5914
hsa:1050	inhibition	hsa:6595
hsa:1050	inhibition	hsa:6597
hsa:1050	inhibition	hsa:6688
hsa:688	affect	hsa:1050
hsa:7337	inhibition	hsa:1050
hsa:7520	inhibition	hsa:1050
hsa:7704	activation	hsa:1050
hsa:79365	inhibition	hsa:1050
hsa:10507	activation	hsa:971
hsa:1051	activation	hsa:1385
hsa:1051	affect	hsa:1649
hsa:1051	activation&inhibition	hsa:1958
hsa:2033	activation	hsa:1051
hsa:1051	inhibition	hsa:2648
hsa:2908	inhibition	hsa:1051
hsa:3065	inhibition	hsa:1051
hsa:3159	inhibition	hsa:1051
hsa:3297	inhibition	hsa:1051
hsa:1051	activation	hsa:5468
hsa:1051	activation&inhibition	hsa:5925
hsa:5970	activation	hsa:1051
hsa:1051	activation	hsa:6595
hsa:1051	inhibition	hsa:6597
hsa:1051	activation&inhibition	hsa:6599
hsa:1051	activation&inhibition	hsa:6667
hsa:6722	activation	hsa:1051
hsa:688	activation	hsa:1051
hsa:1051	affect	hsa:8850
hsa:1051	activation&inhibition	hsa:9439
hsa:9612	activation	hsa:1051
hsa:83593	inhibition	hsa:10513
hsa:84219	activation	hsa:10513
hsa:10514	activation	hsa:155061
hsa:10514	affect	hsa:2099
hsa:10514	inhibition	hsa:25885
hsa:25885	activation&inhibition	hsa:10514
hsa:10514	activation	hsa:3164
hsa:10514	activation	hsa:326
hsa:4609	inhibition	hsa:10514
hsa:10514	inhibition	hsa:4869
hsa:51547	affect	hsa:10514
hsa:6141	inhibition	hsa:10514
hsa:6168	inhibition	hsa:10514
hsa:10514	activation	hsa:6208
hsa:7343	activation	hsa:10514
hsa:7428	inhibition	hsa:10514
hsa:10514	activation&inhibition	hsa:8467
hsa:9031	activation&inhibition	hsa:10514
hsa:10519	activation	hsa:3674
hsa:51366	inhibition	hsa:10519
hsa:5591	activation	hsa:10519
hsa:10519	activation	hsa:5664
hsa:10519	activation	hsa:5881
hsa:10519	activation	hsa:7015
hsa:7015	activation	hsa:10519
hsa:1052	activation	hsa:2177
hsa:3065	inhibition	hsa:1052
hsa:1052	affect	hsa:4089
hsa:1052	activation	hsa:79711
hsa:8841	inhibition	hsa:1052
hsa:11140	activation	hsa:10521
hsa:10521	inhibition	hsa:11338
hsa:11338	affect	hsa:10521
hsa:1387	activation	hsa:10521
hsa:10521	inhibition	hsa:1655
hsa:10521	inhibition	hsa:2033
hsa:2033	activation	hsa:10521
hsa:10521	inhibition	hsa:2099
hsa:2099	activation	hsa:10521
hsa:3065	inhibition	hsa:10521
hsa:3066	affect	hsa:10521
hsa:3178	affect	hsa:10521
hsa:51729	activation	hsa:10521
hsa:7536	activation	hsa:10521
hsa:8841	inhibition	hsa:10521
hsa:10522	inhibition	hsa:2931
hsa:2932	inhibition	hsa:10522
hsa:10523	activation	hsa:11017
hsa:10523	activation	hsa:11338
[truncated: 20,884 more rows]
